# Supplementary material for: Microbiological assessment of sachet water “pure water” from five regions in Ghana
Source: AAS Open Res. 2019 Jan 24;1:12. Originally published 2018 Apr 18. [Version 2] doi: 10.12688/aasopenres.12837.2 (PMC7117957; doi:10.12688/aasopenres.12837.2)
Supplement: Supplementary file 1 [file aasopenres-1-14017-s0000.tgz]

Archive with 1 entries (1 files):
- ae35306c-b738-45e7-ac6f-3ff440ddc98b.doc
